# Supplementary material for: Enhancing the Photoresponsivity and External Quantum Efficiency of ReSe2 Photodetectors Through the Insertion of a Graphene Auxiliary Layer
Source: Sensors (Basel). 2025 Dec 24;26(1):115. doi: 10.3390/s26010115 (PMC12787958; doi:10.3390/s26010115)
Supplement: Supplementary file 1 [file sensors-26-00115-s001.zip]

Archive with 1 entries (1 files):
- sensors-4001749-supplementary.pdf
